# Supplementary material for: Genome-Wide Association Analysis and Genomic Selection for Growth Traits in Grass Carp (Ctenopharyngodon idella)
Source: Animals (Basel). 2025 Jun 26;15(13):1888. doi: 10.3390/ani15131888 (PMC12257471; doi:10.3390/ani15131888)
Supplement: Supplementary file 1 [file animals-15-01888-s001.zip]

Archive with 1 entries (1 files):
- animals-3620131-supplementary.xlsx
