# Supplementary material for: Genome-Wide Association Analysis and Genomic Selection for Growth Traits in Grass Carp (Ctenopharyngodon idella)
Source: Animals (Basel). 2025 Jun 26;15(13):1888. doi: 10.3390/ani15131888 (PMC12257471; doi:10.3390/ani15131888)
Supplement: Supplementary file 1 [file animals-15-01888-s001.zip › animals-3620131-supplementary.xlsx]

## Sheet: Sheet1
Traits	SNP position	chr	p-value
Body Height	SLG01_11475482	LG01	1.6e-07
	SLG01_34017222	LG01	4.79e-09
	SLG02_28078944	LG02	7.9e-07
	SLG02_49143067	LG02	2.31e-07
	SLG02_49143095	LG02	5.17e-07
	SLG03_5383547	LG03	9.41e-08
	SLG03_5383574	LG03	4.47e-08
	SLG04_6476351	LG04	3.94e-07
	SLG04_7301542	LG04	3.92e-07
	SLG04_7301595	LG04	2.08e-07
	SLG04_23279530	LG04	6.39e-08
	SLG04_23279603	LG04	5.66e-08
	SLG06_24268359	LG06	1.85e-07
	SLG08_30366803	LG08	3.87e-07
	SLG14_19686189	LG14	5.1e-07
	SLG14_19686275	LG14	5.37e-07
	SLG14_24417024	LG14	1.25e-08
	SLG14_24417039	LG14	1.49e-08
	SLG17_15892278	LG17	7.73e-07
	SLG17_17964605	LG17	8.84e-08
	SLG17_19755821	LG17	4.57e-07
	SLG19_6452676	LG19	2.16e-07
	SLG22_16086786	LG22	9.19e-08
	SLG24_6696933	LG24	1.55e-07
	SLG24_11752583	LG24	8.14e-08
	SLG24_30276273	LG24	1.77e-07
Body Length	SLG02_28078944	LG02	7.14e-07
	SLG02_47026847	LG02	3.21e-07
	SLG02_50008581	LG02	2.17e-08
	SLG02_51298058	LG02	7.05e-07
	SLG04_22422858	LG04	1.36e-07
	SLG04_23279530	LG04	1.34e-07
	SLG04_23279603	LG04	1.2e-07
	SLG14_24417024	LG14	6.72e-09
	SLG14_24417039	LG14	5.63e-09
	SLG24_30276273	LG24	6.26e-07
Body Weight	SLG01_11475482	LG01	3.13e-07
	SLG01_32163099	LG01	1.63e-07
	SLG01_34017222	LG01	4.14e-07
	SLG01_39379329	LG01	1.97e-07
	SLG02_23223625	LG02	6.35e-07
	SLG02_28078944	LG02	2.72e-09
	SLG02_32020668	LG02	8.47e-10
	SLG02_42611109	LG02	6.35e-07
	SLG02_43237531	LG02	1.29e-07
	SLG02_47026847	LG02	9.51e-10
	SLG02_47667243	LG02	3.06e-08
	SLG02_50008581	LG02	4.01e-09
	SLG02_51298058	LG02	6.41e-07
	SLG02_51622037	LG02	2.89e-07
	SLG02_52687056	LG02	7.89e-07
	SLG02_52687060	LG02	2.55e-07
	SLG02_53214134	LG02	5.6e-08
	SLG02_55664074	LG02	8.07e-08
	SLG02_56257125	LG02	1.41e-07
	SLG04_2426440	LG04	2.51e-07
	SLG04_2426458	LG04	2.51e-07
	SLG04_6228280	LG04	3.35e-07
	SLG04_7301542	LG04	1.44e-07
	SLG04_7301546	LG04	6.73e-07
	SLG04_7301595	LG04	1.69e-08
	SLG04_7301676	LG04	4.74e-15
	SLG04_22422858	LG04	1.03e-08
	SLG04_23279530	LG04	6.4e-10
	SLG04_23279603	LG04	5.97e-10
	SLG04_27633713	LG04	7.29e-07
	SLG04_27801149	LG04	2.94e-07
	SLG04_32312831	LG04	2.85e-09
	SLG05_7089589	LG05	7.33e-07
	SLG05_7089595	LG05	7.39e-07
	SLG05_20496146	LG05	3.05e-07
	SLG05_33557350	LG05	6.25e-07
	SLG06_13939149	LG06	5.14e-07
	SLG06_18061403	LG06	1.71e-08
	SLG06_18061463	LG06	1.38e-16
	SLG06_18061472	LG06	1.38e-16
	SLG06_21842376	LG06	1.01e-12
	SLG06_24679965	LG06	4.31e-07
	SLG08_30366803	LG08	7.42e-07
	SLG09_252855	LG09	7.83e-07
	SLG09_30696359	LG09	6.6e-07
	SLG10_1798800	LG10	1.58e-08
	SLG10_1798836	LG10	2.41e-08
	SLG10_1798930	LG10	8.64e-08
	SLG10_1798958	LG10	1.29e-07
	SLG14_3262926	LG14	1.41e-07
	SLG14_20519090	LG14	4.17e-08
	SLG14_20624965	LG14	3.95e-08
	SLG14_24417024	LG14	2.82e-10
	SLG14_24417039	LG14	2.5e-10
	SLG14_24703948	LG14	6.66e-08
	SLG15_6155855	LG15	4.1e-08
	SLG15_20218216	LG15	1.33e-09
	SLG15_20218229	LG15	1.33e-09
	SLG16_24317	LG16	1.43e-07
	SLG16_24429282	LG16	3.6e-07
	SLG16_24429332	LG16	2.83e-07
	SLG16_25636803	LG16	1.23e-15
	SLG16_26919595	LG16	4.08e-07
	SLG17_6481638	LG17	1.22e-15
	SLG17_6626354	LG17	1.44e-15
	SLG17_6626399	LG17	1.44e-15
	SLG17_6626436	LG17	1.39e-15
	SLG17_28858464	LG17	6.65e-07
	SLG19_1906279	LG19	5.75e-09
	SLG19_6452676	LG19	6.67e-08
	SLG22_9375059	LG22	5.42e-08
	SLG24_4847950	LG24	5.45e-07
	SLG24_30276273	LG24	2.22e-09
Body Depth	SLG01_34017222	LG01	2.15e-07
	SLG03_5383547	LG03	2.6e-07
	SLG03_5383574	LG03	1.08e-07
	SLG14_24417024	LG14	6.53e-08
	SLG14_24417039	LG14	8.89e-08
	SLG15_30254285	LG15	4.32e-07
	SLG17_19755821	LG17	2.3e-07
	SLG18_10723349	LG18	1.69e-08
	SLG24_6696933	LG24	4.59e-07
	SLG24_11752583	LG24	2.04e-07
	SLG24_30276273	LG24	5.46e-10
